# Supplementary material for: Digestion dynamics in broilers fed rapeseed meal
Source: Sci Rep. 2019 Feb 28;9:3052. doi: 10.1038/s41598-019-38725-1 (PMC6395701; doi:10.1038/s41598-019-38725-1)
Supplement: Supplementary file 2 — Supplementary dataset 1 [file 41598_2019_38725_MOESM2_ESM.xlsx]

## Sheet: Normalized emPAI-Chordata
Digestion dynamics in broilers fed rapeseed meal. E. Recoules, M. Lessire, V. Labas, MJ. Duclos, L. Combes-Soia, L. Lardic, C. Peyronnet, A. Quinsac, A. Narcy and S. Réhault-Godbert
Supplementary dataset 1. Proteomic data and analyses of chordata taxon (including Gallus gallus)
				Normalized emPAI
Identified Proteins	Accession Number	Gene symbol	Gene ID	CROP 0	CROP 1h30	CROP 3H	PG 0	PG 1h30	PG 3h	DUO 0	DUO 1h30	DUO 3h	JEJ 0	JEJ 1h30	JEJ 3h	ILE 0	ILE 1h30	ILE 3h	Homologues (Gallus gallus)	NCBI accession number	Gene ID	% sequence identity with Gallus gallus homologue
Immunoglobulin heavy chain V-region, partial [Gallus gallus]	AAA48830.1	-	-	0	0	0	0	0	0	0	0	0	0	0	0	0	0	0.7231	N/A	N/A
Immunoglobulin alpha heavy chain [Gallus gallus]	AAB22614.2	-	-	0	0	0	0	0	0	0	0	0	0	0	0.080394	0	0	0	N/A	N/A
Immunoglobulin lambda chain variable region, partial [Gallus gallus]	BAA11101.1	-	-	0	0	0	0	0	0	0	0	0	0	0	0.54505	0	0	0	N/A	N/A
Angiotensin-converting enzyme precursor [Gallus gallus]	NP_001161204.1	ACE	419953	0	0	0	0	0	0	0.0155	0.036393	0.029837	0	0	0.084926	0	0	0	N/A	N/A
Angiotensin I converting enzyme 2, partial [Gallus gallus]	ACT66264.1	ACE2	418623	0	0	0	0	0	0	0	0	0	0	0	0.080202	0	0	0	N/A	N/A
PREDICTED: aminoacylase-1 [Gallus gallus]	XP_015148339.1	ACY1	100858836	0	0	0	0	0	0	0.051519	0.12711	0.15415	0	0	0	0	0	0	N/A	N/A
Aldo-keto reductase family 1, member B1-like [Gallus gallus]	NP_001265009.1	AKR1B1L	425137	0	0	0	0	0	0	0.41927	0.33943	0.68279	0	0	0	0	0	0	N/A	N/A
Serum albumin precursor [Gallus gallus]	NP_990592.2	ALB	396197	0	0	0	1.1921	0.1219	0.26182	0.28196	0.34969	0.33961	0	0	0	0	0	0	N/A	N/A
Aldehyde dehydrogenase, mitochondrial, partial [Anas platyrhynchos]	EOA93789.1	ALDH2	101802897	0	0	0	0	0	0	0.044211	0	0	0	0	0	0	0	0	PREDICTED: aldehyde dehydrogenase, mitochondrial	XP_415171.4	416880	0.96
Fructose-bisphosphate aldolase B [Gallus gallus]	NP_001007978.1	ALDOB	427308	0	0	0	0	0	0	0.27915	0.24738	0.25371	0	0	0	0	0	0	N/A	N/A
PREDICTED: intestinal-type alkaline phosphatase [Gallus gallus]	XP_003641809.1	ALPP	100859876	0	0	0	0	0	0	0.19915	0.26527	0.44467	0	0.10302	0.29809	0	0	0	N/A	N/A
Pancreatic alpha-amylase precursor [Gallus gallus]	NP_001001473.2	AMY2A	414140	0	0	0	0	0	0	0.2035	0.26644	0.1455	0.65497	0.76318	0.65712	0.82135	0.66202	0.89861	N/A	N/A
Angiopoietin-related protein 1-like precursor [Gallus gallus]	NP_990264.2	ANGPT1L	395773	0	0	0	0	0	0	0	0	0	0	0	0.1864	0	0.335	0.25648	N/A	N/A
PREDICTED: fibrinogen-like protein 1-like protein isoform X2 [Gallus gallus]	XP_004950036.2	ANGPTRL2	417458	0	0	0	0	0	0	0	0	0	0	0.15031	0.55566	0.13759	0.34644	0.35653	N/A	N/A
Aminopeptidase N [Gallus gallus]	ACZ95799.1	ANPEP	395667	0	0	0	0	0	0	0.021133	0.050014	0.061941	0	0	0.044805	0	0	0	N/A	N/A
Annexin A2, partial [Cuculus canorus]	KFO74134.1	ANXA2	104056878	0	0	0	0	0	0	0.34093	0.2512	0.22767	0	0	0	0	0	0	Annexin A2	NP_990682.1	396297	0.99
PREDICTED: neutral ceramidase [Gallus gallus]	XP_015134190.1	ASAH2	423679	0	0	0	0	0	0	0	0	0	0	0	0.060292	0	0	0	N/A	N/A
PREDICTED: 3-hydroxybutyrate dehydrogenase type 2 [Gallus gallus]	XP_420669.1	BDH2	422715	0	0	0	0	0	0	0.14521	0.10458	0	0	0	0	0	0	0	N/A	N/A
Ester hydrolase C11orf54 homolog [Gallus gallus]	NP_001264206.1	C1H11ORF54	419001	0	0	0	0	0	0	0.15246	0.17507	0	0	0	0	0	0	0	N/A	N/A
Calreticulin, partial [Gallus gallus]	AAS49610.1	CALR	100859104	0	0	0	0	0	0	0.078228	0.089832	0.096954	0	0	0	0	0	0	N/A	N/A
Hypothetical protein RCJMB04_1j22 [Gallus gallus]	CAG31019.1	CAT	423600	0	0	0	0	0	0	0.12059	0.23341	0.20838	0	0	0	0	0	0	N/A	N/A
Hypothetical protein XELAEV_18021919mg [Xenopus laevis]	OCT83780.1	cat.2.L	380236	0	0	0	0	0	0	0	0.044546	0	0	0	0	0	0	0	Catalase	NP_001026386.2	423600	0.82
Chymotrypsin-like elastase family member 1 precursor [Gallus gallus]	NP_001096672.1	CELA1	425200	0	0	0	0	0	0	0.086792	0	0	0.34973	0.48288	0.18401	0.54044	0.4676	0.40263	N/A	N/A
Chymotrypsin-like elastase family member 2A precursor [Gallus gallus]	NP_001027562.2	CELA2A	419486	0	0	0	1.031	0.90976	0	0.56935	0.28497	0.25532	2.0019	1.4078	1.2071	1.4041	1.6132	1.661	N/A	N/A
PREDICTED: chymotrypsin-like elastase family member 3B [Gallus gallus]	XP_015152723.1	CELA3B	100857116	0	0	0	0	0.68974	0.66083	0.18814	0.21605	0.25643	0.99729	0.78521	0.67326	0.6618	0.45049	0.54886	N/A	N/A
PREDICTED: fatty acyl-CoA hydrolase precursor, medium chain isoform X1 [Gallus gallus]	XP_015147938.1	CES1L1	415786	0	0	0	0	0	0	0.086431	0	0.070359	0	0	0	0	0	0	N/A	N/A
Acidic mammalian chitinase precursor [Gallus gallus]	NP_989760.1	CHIA	395072	0	0	0	0.38755	0.79704	1.664	0.044997	0.071402	0.18066	0.19622	0.15375	0.18766	0	0	0	N/A	N/A
Carboxypeptidase A1 preproprotein [Gallus gallus]	NP_989915.1	CPA1	395276	0	0	0	0	0.39505	0	0.12533	0.12342	0.096236	0.86347	0.67263	0.48526	0.65695	0.60804	0.62643	N/A	N/A
Carboxypeptidase A2 precursor [Gallus gallus]	NP_001244143.1	CPA2	416682	0	0	0	0	0	0	0	0	0	0.53062	0.51778	0.61432	0.36077	0.33327	0.40604	N/A	N/A
Carboxypeptidase A5 precursor [Gallus gallus]	NP_001239185.1	CPA5	416683	0	0	0	0	0	0	0	0	0	0.19621	0.19146	0.10573	0.16137	0.18541	0.22589	N/A	N/A
Chymotrypsinogen 2-like precursor [Gallus gallus]	NP_001264565.1	CTRB2	431235	0	0	0	1.9666	2.1367	0.66913	0.32244	0.45925	0.48702	3.1946	3.1173	1.7184	3.4477	3.4642	2.3645	N/A	N/A
Chymotrypsin-C precursor [Gallus gallus]	NP_001264846.1	CTRC	430670	0	0	0	0	0.49483	0	0.19076	0.155	0	1.7495	1.7072	1.0312	1.4389	1.4543	1.4189	N/A	N/A
Chymotrypsin-like protease CTRL-1 precursor [Gallus gallus]	NP_001264554.1	CTRL	427531	0	0	0	0	0.50598	0	0.13802	0.099666	0	1.0414	0.81825	0.54979	0.85647	0.62093	0.56971	N/A	N/A
Cathepsin D, partial [Anas platyrhynchos]	EOB01251.1	CTSD	101792449	0	0	0	0	0	0	0	0.065487	0	0	0	0	0	0	0	Cathepsin D precursor	N/A	396090	0.96
PREDICTED: CUB and zona pellucida-like domain-containing protein 1 [Gallus gallus]	XP_015144377.1	CUZD1	423943	0	0	0	0	0	0	0	0	0	0	0	0.07351	0.07226	0	0.10115	N/A	N/A
Cytochrome b5 [Gallus gallus]	NP_001001748.1	CYB5A	414798	0	0	0	0	0	0	0.16731	0	0.32206	0	0	0	0	0	0	N/A	N/A
Elongation factor 2, partial [Corvus brachyrhynchos]	KFO63894.1	EEF2	103621170	0	0	0	0	0	0	0.050004	0	0	0	0	0	0	0	0	Elongation factor 2	N/A	396325	0.99
Eukaryotic translation initiation factor 6 [Gallus gallus]	NP_001026019.1	EIF6	419140	0	0	0	0	0	0	0	0.106	0.1777	0	0	0	0	0	0	N/A	N/A
Alpha-enolase isoform X3 [Amazona aestiva]	KQK75878.1	ENO1	-	0	0	0	0	0	0	0.16112	0.10246	0	0	0	0	0	0	0	Alpha-enolase	NP_990451.1	396017	0.74
Fatty acid-binding protein, liver [Gallus gallus]	NP_989523.1	FABP1	374015	0	0	0	0	0	0	2.8928	2.3377	1.5779	0	0	0	0	0	0	N/A	N/A
Fatty acid-binding protein, intestinal [Gallus gallus]	NP_001007924.1	FABP2	422678	0	0	0	0	0	0	0.60669	0.19861	0	0	0	0	0	0	0	N/A	N/A
PREDICTED: uncharacterized protein FCGBP [Gallus gallus]	XP_015146991.1	FCGBP	424904	0	0	0	0	0	0	0.0022501	0.0025839	0.0065076	0	0.0055637	0.011984	0.0046893	0.0080946	0.013171	N/A	N/A
Rab GDP dissociation inhibitor beta, partial [Columba livia]	EMC89472.1	GDI2	102097032	0	0	0	0	0	0	0.047981	0	0	0	0	0	0	0	0	Rab GDP dissociation inhibitor beta	N/A	395854	0.99
Aspartate aminotransferase, cytoplasmic [Gallus gallus]	NP_990652.1	GOT1	396261	0	0	0	0	0	0	0.11039	0.16431	0.21249	0	0	0	0	0	0	N/A	N/A
Aspartate aminotransferase, mitochondrial precursor [Gallus gallus]	NP_990854.1	GOT2	396533	0	0	0	0	0	0	0.07763	0.12309	0.14943	0	0	0	0	0	0	N/A	N/A
Glucose-6-phosphate isomerase [Gallus gallus]	NP_001006128.1	GPI	415783	0	0	0	0	0	0	0	0.043061	0	0	0	0	0	0	0	N/A	N/A
PREDICTED: glutathione reductase, mitochondrial [Gallus gallus]	XP_015132113.1	GSR	771783	0	0	0	0	0	0	0.15962	0.1833	0.30727	0	0	0.098914	0	0	0	N/A	N/A
PREDICTED: glutathione S-transferase 2-like [Gallus gallus]	XP_015129713.1	GST2L	107050492	0	0	0	0	0	0	0.3485	0.16555	0.22197	0	0	0	0	0	0	N/A	N/A
Glutathione S-transferase [Gallus gallus]	NP_001001777.1	GSTA3	414896	0	0	0	0	0	0	0.30173	0.18325	0.24365	0	0	0	0	0	0	N/A	N/A
Glutathione S-transferase 2 [Gallus gallus]	NP_990421.1	GSTM2	395976	0	0	0	0	0	0	0.5656	0.33077	0.4153	0	0	0	0	0	0	N/A	N/A
Glutathione S-transferase omega-1 [Gallus gallus]	NP_001264304.1	GSTO1	423881	0	0	0	0	0	0	0.089863	0	0	0	0	0	0	0	0	N/A	N/A
Granzyme A precursor [Gallus gallus]	NP_989788.1	GZMA	395108	0	0	0	0	0	0	0	0.098405	0	0	0	0	0	0	0	N/A	N/A
ORF [Gallus gallus]	AAA48996.1	HBBA	396485	3.7881	0	0	0	0	0	0	0	0	0	0	0	0	0	0	N/A	N/A
Hematopoietic prostaglandin D synthase [Gallus gallus]	NP_990342.1	HPGDS	395863	0	0	0	0	0	0	0.84104	0.29012	0.3388	0	0	0	0	0	0	N/A	N/A
Heat shock protein, partial [Sebastiscus marmoratus] (AFV39664.1)	AFV39664.1	HSPA8	-	0	0	0	0	0	0	0.25621	0.2728	0.096806	0	0	0	0	0	0	Heat shock cognate 71 kDa protein	NP_990334.1	395853	0.94
PREDICTED: aldo-keto reductase family 1 member B10-like isoform X2 [Meleagris gallopavo]	XP_010712175.1	LOC100545821	100545821	0	0	0	0	0	0	0.067018	0.076959	0.12901	0	0	0	0	0	0	Aldo-keto reductase family 1, member B1-like	NP_001265009.1	425137	0.96
PREDICTED: deleted in malignant brain tumors 1 protein-like isoform X1 [Gallus gallus]	XP_015144355.1	LOC101750892	101750892	0	0	0	0	0	0.26129	0	0	0	0	0	0.034372	0	0	0	N/A	N/A
Trypsin, partial [Calypte anna]	KFP04945.1	LOC103533306	103533306	0	0	0	0	0	0	0	0	0	0	0	0	0.27277	0.3134	0.38184	PREDICTED: trypsin I-P1-like	XP_015129119.1	107049835	0.73
Immunoglobulin Y heavy chain constant region, partial [Gallus gallus]	AHX37590.1	LOC107051274	107051274	0	0	0	0	0	0	0	0.06387	0	0	0	0	0	0	0	N/A	N/A
PREDICTED: malate dehydrogenase, mitochondrial [Gallus gallus]	XP_415765.1	MDH2	417517	0	0	0	0	0	0	0.5208	1.6219	0.63763	0	0	0	0	0	0	N/A	N/A
Meprin A subunit alpha precursor [Gallus gallus]	NP_001264650.1	MEP1A	422060	0	0	0	0	0	0	0	0	0	0	0	0.1272	0	0	0.084025	N/A	N/A
PREDICTED: maltase-glucoamylase, intestinal [Gallus gallus]	XP_015128504.1	MGAM	425545	0	0	0	0	0	0	0.059008	0.082638	0.10141	0	0.027378	0.10234	0.034887	0	0.032301	N/A	N/A
PREDICTED: mucin-5AC [Meleagris gallopavo]	XP_019471615.1	MUC	723979	0	0	0	0	0.026151	0	0	0	0	0	0	0	0	0	0	PREDICTED: mucin-5AC	XP_015142179.1	100859916	0.92
Cognin/prolyl-4-hydroxylase/protein disulfide isomerase, partial [Gallus gallus]	AAA49054.2	P4HB	374091	0	0	0	0	0	0	0.039939	0	0	0	0	0	0	0	0	N/A	N/A
Xaa-Pro dipeptidase [Gallus gallus]	NP_001073185.1	PEPD	415776	0	0	0	0	0	0	0.38826	0.39847	0.74739	0	0	0.24634	0	0	0	N/A	N/A
Pepsin A precursor [Gallus gallus]	NP_990209.1	PGA5	395691	0	2.184	0	1.5403	1.0513	1.5604	0.087939	0.10098	0.23475	0.50213	0.39222	0.60795	0	0	0	N/A	N/A
Phospholipase A2 group IB precursor [Gallus gallus]	NP_001138961.1	PLA2G1B	416980	0	0	0	0	0.57135	0	0	0	0	0	0	0	0	0	0	N/A	N/A
Pancreatic lipase, partial [Gallus gallus]	ABC59239.1	PNLIP	423916	0	0	0	0	0	0	0.047643	0	0	0	0	0	0	0	0	N/A	N/A
Peptidyl-prolyl cis-trans isomerase A [Gallus gallus]	NP_001159798.1	PPIA	776282	0	0	0	0	0	0	0.14379	0.16512	0	0	0	0	0	0	0	N/A	N/A
Hypothetical protein N312_00241, partial [Balearica regulorum gibbericeps]	KFO05741.1	PRDX3	104630556	0	0	0	0	0	0	0	0.24898	0	0	0	0	0	0	0	N/A	XP_426543.4	428986	0.98
Trypsin II-P29 precursor [Gallus gallus]	NP_990715.1	PRSS2	396344	0	0	0	1.6177	1.6227	0	0.27731	0.4078	0.2822	1.371	1.9193	1.3817	1.9094	1.8586	1.5784	N/A	N/A
Trypsin I-P1 precursor [Gallus gallus]	NP_990716.1	PRSS3	396345	0	0	0	0	0.78275	0	0	0	0	0.72191	1.1278	0.60401	1.1637	1.337	1.3306	N/A	N/A
PREDICTED: prostaglandin reductase 1 isoform X1 [Gallus gallus]	XP_015136093.1	PTGR1	427337	0	0	0	0	0	0	0.78262	0.99391	0.93853	0	0	0	0	0	0	N/A	N/A
Retinol-binding protein 2 [Gallus gallus]	NP_001264346.1	RBP2	424822	0	0	0	0	0	0	0.75662	0.86885	1.0839	0	0	0	0	0	0	N/A	N/A
PREDICTED: leukocyte elastase inhibitor isoform X1 [Gallus gallus]	XP_015137679.1	SERPINB1	420894	0	0	0	0	0	0	0	0.063006	0.10562	0	0	0	0	0	0	N/A	N/A
Serpin B6 [Gallus gallus]	NP_001006377.1	SERPINB6L	420895	0	0	0	0	0	0	0.11875	0.17721	0.1059	0	0.13603	0.18172	0.11465	0	0.1605	N/A	N/A
PREDICTED: sucrase-isomaltase, intestinal [Gallus gallus]	XP_015147248.1	SI	425007	0	0	0	0	0	0	0.079121	0.16393	0.18049	0.071628	0.084543	0.31274	0.023012	0	0.1173	N/A	N/A
PREDICTED: sucrase-isomaltase, intestinal-like [Gallus gallus]	XP_015131243.1	SIIL	417691	0	0	0	0.22012	0.40196	0	0.028319	0.067693	0	0.32412	0.18591	0.39692	0.34734	0.26253	0.31986	N/A	N/A
PREDICTED: superoxide dismutase [Cu-Zn] [Coturnix japonica]	XP_015736733.1	SOD1	107322802	0	0	0	0	0	0	0.27666	0.47226	0.79166	0	0	0	0	0	0	Superoxide dismutase [Cu-Zn]	NP_990395.1	395938	0.99
Superoxide dismutase [Mn], mitochondrial, partial [Columba livia]	EMC85852.1	SOD2	102087765	0	0	0	0	0	0	0.18555	0.21307	0.22077	0	0	0	0	0	0	Superoxide dismutase [Mn], mitochondrial precursor	NP_989542.1	374042	0.97
Transaldolase [Gallus gallus]	NP_001026348.1	TALDO1	423019	0	0	0	0	0	0	0.063454	0.072866	0	0	0	0	0	0	0	N/A	N/A
Transketolase, partial [Columba livia]	EMC88798.1	TKT	102090087	0	0	0	0	0	0	0.036095	0	0	0	0	0	0	0	0	PREDICTED: transketolase	XP_414333.2	415991	0.97
Triosephosphate isomerase, partial [Anser anser]	CAE45562.1	TPI1	-	0	0	0	0	0	0	0.11034	0	0.34272	0	0	0	0	0	0	Triosephosphate isomerase	NP_990782.1	396435	0.99
Tetraspanin-8 [Gallus gallus]	NP_001186579.1	TSPAN8	417854	0	0	0	0	0	0	0	0.10458	0	0	0	0	0	0	0	N/A	N/A
Voltage-dependent anion-selective channel protein 2, partial [Anas platyrhynchos]	EOB04118.1	VDAC2	101791585	0	0	0	0	0	0	0.079958	0	0.15392	0	0	0	0	0	0	PREDICTED: voltage-dependent anion-selective channel protein 2 isoform X1	XP_015143678.1	395498	0.98
Villin-1 [Numida meleagris]	XP_021256177.1	VIL1	110400548	0	0	0	0	0	0	0.037179	0	0	0	0	0	0	0	0	Villin-1	NP_990773.1	396423	0.96
Number of proteins per compartment per kinetics				1	1	0	7	14	6	60	56	44	16	21	33	20	17	23
Total number of dinstinct proteins per compartment				2			14			69			33			23
Number of compartment-specific proteins					1			2			47			4			2
Number of proteins recovered in other compartments					1			12			22			29			21
Total emPAI value per line (all included)				3.7881	2.184	0	7.95537	10.5072	5.07747	14.9702	15.0217	14.117	14.7667	14.7495	13.5294	14.4301	14.3205	14.5778
In grey: proteins identified in only one digestive compartment; in blue proteins with emPAI value>0
In italics: gene symbol from Gga homolog
Abbreviations: PG, proventriculus-Gizzard; DUO, duodenum; JEJ, jejunum; ILE, ileum
Homologies
NP_001001777.1	GSTA3	23.5% sequence identity
NP_990421.1	GSTM2
Aldo-keto reductase family 1, member B1-like [Gallus gallus] (NP_001265009.1)	NP_001265009.1	AKR1B1L	100% sequence identity with the gallus homologue of Meleagris gallopavo
PREDICTED: aldo-keto reductase family 1 member B10-like isoform X2 [Meleagris gallopavo]	XP_010712175.1	LOC100545821
Removed proteins (exogenous trypsin used for sample digestion + mammalian contaminations)				CROP 0	CROP 1h30	CROP 3H	PG 0	PG 1h30	PG 3h	DUO 0	DUO 1h30	DUO 3h	JEJ 0	JEJ 1h30	JEJ 3h	ILE 0	ILE 1h30	ILE 3h
Cluster of cationic trypsin precursor [Bos taurus] (NP_001107199.1)	NP_001107199.1			11.206	14.399	13.4	7.5535	5.686	10.505	1.1419	1.3113	1.8706	1.4425	1.7	2.0602	1.711	1.6462	2.0057
alpha actinin [Homo sapiens]	AAC17470.1 (+351)			0	0	0	0	0	0	0.02184	0	0	0	0	0	0	0	0
78 kDa glucose-regulated protein [Mus musculus]	BAA11462.1 (+104)			0	0	0	0	0	0	0.032039	0.036792	0.061674	0	0	0	0	0	0
Polyubiquitin-C [Macaca fascicularis]	EHH57760.1 (+631)			0	0	0	0	0	0	0.36207	0.17114	0.28689	0	0	0	0	0	0

## Sheet: Norm. emPAI-Function-proteases
Digestion dynamics in broilers fed rapeseed meal. E. Recoules, M. Lessire, V. Labas, MJ. Duclos, L. Combes-Soia, L. Lardic, C. Peyronnet, A. Quinsac, A. Narcy and S. Réhault-Godbert
Supplementary dataset 1. Proteomic data and analyses of chordata taxon (including Gallus gallus)-Proteases
					Normalized emPAI
Identified Proteins	Accession Number	MM (kDa)	Gene symbol	Gene ID	CROP 0	CROP 1h30	CROP 3H	PG 0	PG 1h30	PG 3h	DUO 0	DUO 1h30	DUO 3h	JEJ 0	JEJ 1h30	JEJ 3h	ILE 0	ILE 1h30	ILE 3h	Uniprot description	Presence in human (Hsa) and pig (Ssc)	Molecular function/biological processes
Angiotensin-converting enzyme precursor [Gallus gallus]	NP_001161204.1	147	ACE	419953	0	0	0	0	0	0	0.0155	0.036393	0.029837	0	0	0.084926	0	0	0	Gga : Converts angiotensin I to angiotensin II by release of the terminal His-Leu, this results in an increase of the vasoconstrictor activity of angiotensin.	Hsa, Ssc	Proteolysis, neutrophil mediated immunity, blood pressure
Aminopeptidase N [Gallus gallus]	ACZ95799.1	109	ANPEP	395667	0	0	0	0	0	0	0.021133	0.050014	0.061941	0	0	0.044805	0	0	0	Gga: Broad specificity aminopeptidase. Degrades a variety of peptides possessing various N-terminal amino acids including hydrophobic, basic and acidic amino acids.	Hsa, Ssc	Proteolysis
Angiotensin I converting enzyme 2, partial [Gallus gallus]	ACT66264.1	93	ACE2	418623	0	0	0	0	0	0	0	0	0	0	0	0.080202	0	0	0	Hsa: Carboxypeptidase which converts angiotensin I to angiotensin 1-9, a peptide of unknown function, and angiotensin II to angiotensin 1-7, a vasodilator. Also able to hydrolyze apelin-13 and dynorphin-13 with high efficiency. May be an important regulator of heart function.	Hsa, Ssc	Proteolysis, inflammatory response, blood pressure
Meprin A subunit alpha precursor [Gallus gallus]	NP_001264650.1	80	MEP1A	422060	0	0	0	0	0	0	0	0	0	0	0	0.1272	0	0	0.084025	Hsa:Hydrolysis of protein and peptide substrates preferentially on carboxyl side of hydrophobic residues.	Hsa, Ssc	Digestion
Xaa-Pro dipeptidase [Gallus gallus]	NP_001073185.1	55	PEPD	415776	0	0	0	0	0	0	0.38826	0.39847	0.74739	0	0	0.24634	0	0	0	Hsa:Splits dipeptides with a prolyl or hydroxyprolyl residue in the C-terminal position. Plays an important role in collagen metabolism because the high level of iminoacids in collagen.	Hsa, Ssc	Proteolysis
Carboxypeptidase A1 preproprotein [Gallus gallus]	NP_989915.1	47	CPA1	395276	0	0	0	0	0.39505	0	0.12533	0.12342	0.096236	0.86347	0.67263	0.48526	0.65695	0.60804	0.62643	Hsa:Carboxypeptidase that catalyzes the release of a C-terminal amino acid, but has little or no action with -Asp, -Glu, -Arg, -Lys or -Pro.	Hsa, Ssc	Proteolysis
Carboxypeptidase A2 precursor [Gallus gallus]	NP_001244143.1	47	CPA2	416682	0	0	0	0	0	0	0	0	0	0.53062	0.51778	0.61432	0.36077	0.33327	0.40604	Gga: Similar to that of carboxypeptidase A (EC 3.4.17.1), but with a preference for bulkier C-terminal residues.	Hsa, Ssc	Protein catabolic process in the vacuole
Carboxypeptidase A5 precursor [Gallus gallus]	NP_001239185.1	47	CPA5	416683	0	0	0	0	0	0	0	0	0	0.19621	0.19146	0.10573	0.16137	0.18541	0.22589	Hsa: metalloprotease	Hsa, Ssc	Proteolysis
Cathepsin D, partial [Anas platyrhynchos]	EOB01251.1	42	CTSD	101792449	0	0	0	0	0	0	0	0.065487	0	0	0	0	0	0	0	Hsa: Acid protease active in intracellular protein breakdown. Plays a role in APP processing following cleavage and activation by ADAM30 which leads to APP degradation	Hsa, Ssc	Proteolysis/neutrophile degranulation
Pepsin A precursor [Gallus gallus]	NP_990209.1	42	PGA5	395691	0	2.184	0	1.5403	1.0513	1.5604	0.087939	0.10098	0.23475	0.50213	0.39222	0.60795	0	0	0	Hsa:Shows particularly broad specificity; although bonds involving phenylalanine and leucine are preferred, many others are also cleaved to some extent.	Hsa, Ssc	Digestion
Chymotrypsin-like elastase family member 2A precursor [Gallus gallus]	NP_001027562.2	29	CELA2A	419486	0	0	0	1.031	0.90976	0	0.56935	0.28497	0.25532	2.0019	1.4078	1.2071	1.4041	1.6132	1.661	Hsa: acts upon elastin	Hsa, Ssc	Proteolysis
PREDICTED: chymotrypsin-like elastase family member 3B [Gallus gallus]	XP_015152723.1	29	CELA3B	100857116	0	0	0	0	0.68974	0.66083	0.18814	0.21605	0.25643	0.99729	0.78521	0.67326	0.6618	0.45049	0.54886	Hsa: Efficient protease with alanine specificity but only little elastolytic activity.	Hsa	Cholesterol metabolic process/proteolysis
Chymotrypsinogen 2-like precursor [Gallus gallus]	NP_001264565.1	29	CTRB2	431235	0	0	0	1.9666	2.1367	0.66913	0.32244	0.45925	0.48702	3.1946	3.1173	1.7184	3.4477	3.4642	2.3645	Hsa: Preferential cleavage: Tyr-|-Xaa, Trp-|-Xaa, Phe-|-Xaa, Leu-|-Xaa.	Hsa, Ssc	Digestion
Chymotrypsin-C precursor [Gallus gallus]	NP_001264846.1	29	CTRC	430670	0	0	0	0	0.49483	0	0.19076	0.155	0	1.7495	1.7072	1.0312	1.4389	1.4543	1.4189	Hsa:Regulates activation and degradation of trypsinogens and procarboxypeptidases by targeting specific cleavage sites within their zymogen precursors. Has chymotrypsin-type protease activity and hypocalcemic activity.	Hsa, Ssc	Proteolysis
Chymotrypsin-like elastase family member 1 precursor [Gallus gallus]	NP_001096672.1	28	CELA1	425200	0	0	0	0	0	0	0.086792	0	0	0.34973	0.48288	0.18401	0.54044	0.4676	0.40263	Hsa: Hydrolysis of proteins, including elastin. Preferential cleavage: Ala-|-Xaa.	Hsa, Ssc	Inflammatory response; Pancreas morphogenesis
Chymotrypsin-like protease CTRL-1 precursor [Gallus gallus]	NP_001264554.1	28	CTRL	427531	0	0	0	0	0.50598	0	0.13802	0.099666	0	1.0414	0.81825	0.54979	0.85647	0.62093	0.56971	Gga: serine protease	Hsa, Ssc	Proteolysis
Granzyme A precursor [Gallus gallus]	NP_989788.1	28	GZMA	395108	0	0	0	0	0	0	0	0.098405	0	0	0	0	0	0	0	Hsa:Abundant protease in the cytosolic granules of cytotoxic T-cells and NK-cells which activates caspase-independent cell death with morphological features of apoptosis when delivered into the target cell through the immunological synapse. It cleaves after Lys or Arg.	Hsa, Ssc	Immune response, cytolysis, apoptotic process
Trypsin II-P29 precursor [Gallus gallus]	NP_990715.1	27	PRSS2	396344	0	0	0	1.6177	1.6227	0	0.27731	0.4078	0.2822	1.371	1.9193	1.3817	1.9094	1.8586	1.5784	Hsa:In the ileum, may be involved in defensin processing, including DEFA5.	Hsa, Ssc	Antimicrobial humoral response; digestion
Trypsin I-P1 precursor [Gallus gallus]	NP_990716.1	26	PRSS3	396345	0	0	0	0	0.78275	0	0	0	0	0.72191	1.1278	0.60401	1.1637	1.337	1.3306	Hsa:Digestive protease specialized for the degradation of trypsin inhibitors. In the ileum, may be involved in defensin processing, including DEFA5.	Hsa	Antimicrobial humoral response; digestion
Trypsin, partial [Calypte anna]	KFP04945.1	19	LOC103533306	103533306	0	0	0	0	0	0	0	0	0	0	0	0	0.27277	0.3134	0.38184	Tryp_SPc	-	Proteolysis
Number of proteases per compartment per kinetics						1		4	9	3	12	13	9	12	12	17	12	12	13
Total number of dinstinct proteases per compartment					1			9			14			17			13
Summed emPAI (proteases and peptidases only)					0	2.184	0	6.1556	8.58881	2.89036	2.41097	2.49591	2.45112	13.5198	13.1398	9.7462	12.8744	12.7064	11.5988		1 with no homolog in Hsa and SSc
Total emPAI per line (all included)					3.7881	2.184	0	7.95537	10.5072	5.07747	14.9702	15.0217	14.117	14.7667	14.7495	13.5294	14.4301	14.3205	14.5778		2 with homologs in Hsa only
Relative abundance (%)					0	100	0	77.3767	81.7421	56.9252	16.1052	16.6153	17.3629	91.5557	89.0865	72.0374	89.2186	88.7289	79.5648		17 with homologs in both Hsa and Scc
Abbreviations:Gga, Gallus gallus; Hsa, Homo sapiens
In grey: proteins identified in only one digestive compartment; in blue proteins with emPAI value>0

## Sheet: Norm. emPAI-Function-others
Digestion dynamics in broilers fed rapeseed meal. E. Recoules, M. Lessire, V. Labas, MJ. Duclos, L. Combes-Soia, L. Lardic, C. Peyronnet, A. Quinsac, A. Narcy and S. Réhault-Godbert
Supplementary dataset 1. Proteomic data and analyses of chordata taxon (including Gallus gallus)-Other functions
				Normalized emPAI
Identified Proteins	Accession Number	Gene symbol	Gene ID	CROP 0	CROP 1h30	CROP 3H	PG 0	PG 1h30	PG 3h	DUO 0	DUO 1h30	DUO 3h	JEJ 0	JEJ 1h30	JEJ 3h	ILE 0	ILE 1h30	ILE 3h	Uniprot description	Presence in human (Hsa) and pig (Ssc)	Molecular function/biological processes
Pancreatic alpha-amylase precursor [Gallus gallus] (NP_001001473.2)	NP_001001473.2	AMY2A	414140	0	0	0	0	0	0	0.2035	0.26644	0.1455	0.65497	0.76318	0.65712	0.82135	0.66202	0.89861	Gga: Endohydrolysis of (1->4)-alpha-D-glucosidic linkages in polysaccharides containing three or more (1->4)-alpha-linked D-glucose units.	Hsa	Carbohydrate metabolism
Immunoglobulin heavy chain V-region, partial [Gallus gallus]	AAA48830.1	-	-	0	0	0	0	0	0	0	0	0	0	0	0	0	0	0.7231		-	Immune response
PREDICTED: fibrinogen-like protein 1-like protein isoform X2 [Gallus gallus] (XP_004950036.2)	XP_004950036.2	ANGPTRL2	417458	0	0	0	0	0	0	0	0	0	0	0.15031	0.55566	0.13759	0.34644	0.35653	?	-	?
PREDICTED: sucrase-isomaltase, intestinal-like [Gallus gallus]	XP_015131243.1	SIIL	417691	0	0	0	0.22012	0.40196	0	0.028319	0.067693	0	0.32412	0.18591	0.39692	0.34734	0.26253	0.31986	?	-	?
Angiopoietin-related protein 1-like precursor [Gallus gallus]	NP_990264.2	ANGPT1L	395773	0	0	0	0	0	0	0	0	0	0	0	0.1864	0	0.335	0.25648	Gga: Fibrinogen-like_C.	-	Regulation of angiogenesis, endothelial cell survival, proliferation, migration, adhesion and cell spreading ?
Serpin B6 [Gallus gallus]	NP_001006377.1	SERPINB6L	420895	0	0	0	0	0	0	0.11875	0.17721	0.1059	0	0.13603	0.18172	0.11465	0	0.1605	?	-	Regulation of proteolysis ?
PREDICTED: sucrase-isomaltase, intestinal [Gallus gallus] (XP_015147248.1)	XP_015147248.1	SI	425007	0	0	0	0	0	0	0.079121	0.16393	0.18049	0.071628	0.084543	0.31274	0.023012	0	0.1173	Hsa:Plays an important role in the final stage of carbohydrate digestion. Isomaltase activity is specific for both alpha-1,4- and alpha-1,6-oligosaccharides.	Hsa, Ssc	Polysaccharide digestion
PREDICTED: CUB and zona pellucida-like domain-containing protein 1 [Gallus gallus]	XP_015144377.1	CUZD1	423943	0	0	0	0	0	0	0	0	0	0	0	0.07351	0.07226	0	0.10115	Hsa:May also play a role in the uterus during late pregnancy and/or in trypsin activation in pancreatic acinar cells.	Hsa	Cell division, proliferation/trypsinogen activation
PREDICTED: maltase-glucoamylase, intestinal [Gallus gallus] (XP_015128504.1)	XP_015128504.1	MGAM	425545	0	0	0	0	0	0	0.059008	0.082638	0.10141	0	0.027378	0.10234	0.034887	0	0.032301	Hsa:May serve as an alternate pathway for starch digestion when luminal alpha-amylase activity is reduced because of immaturity or malnutrition. May play a unique role in the digestion of malted dietary oligosaccharides used in food manufacturing.	Hsa, Ssc	Polysaccharide digestion/neutrophile degranulation
PREDICTED: uncharacterized protein FCGBP [Gallus gallus]	XP_015146991.1	FCGBP	424904	0	0	0	0	0	0	0.0022501	0.0025839	0.0065076	0	0.0055637	0.011984	0.0046893	0.0080946	0.013171	Hsa: May be involved in the maintenance of the mucosal structure as a gel-like component of the mucosa	Hsa, Ssc	Mucosal homeostasis
Acidic mammalian chitinase precursor [Gallus gallus] (NP_989760.1)	NP_989760.1	CHIA	395072	0	0	0	0.38755	0.79704	1.664	0.044997	0.071402	0.18066	0.19622	0.15375	0.18766	0	0	0	Gga: Carbohydrate metabolic process	Hsa, Ssc	Chitinase activity
PREDICTED: intestinal-type alkaline phosphatase [Gallus gallus]	XP_003641809.1	ALPP	100859876	0	0	0	0	0	0	0.19915	0.26527	0.44467	0	0.10302	0.29809	0	0	0	Gga: A phosphate monoester + H2O = an alcohol + phosphate.	Hsa	Digestion
Fatty acid-binding protein, liver [Gallus gallus] (NP_989523.1)	NP_989523.1	FABP1	374015	0	0	0	0	0	0	2.8928	2.3377	1.5779	0	0	0	0	0	0	Gga:Binds free fatty acids and their coenzyme A derivatives, bilirubin, and some other small molecules in the cytoplasm. May be involved in intracellular lipid transport. Binds 2 molecules of cholate per subunit.	Hsa, Ssc	Hsa: intestinal absorption/response to hypoxia/lipid metabolic process
Retinol-binding protein 2 [Gallus gallus] (NP_001264346.1)	NP_001264346.1	RBP2	424822	0	0	0	0	0	0	0.75662	0.86885	1.0839	0	0	0	0	0	0	Hsa:Intracellular transport of retinol.	Hsa, Ssc	Vitamine A metabolic process
PREDICTED: prostaglandin reductase 1 isoform X1 [Gallus gallus] (XP_015136093.1)	XP_015136093.1	PTGR1	427337	0	0	0	0	0	0	0.78262	0.99391	0.93853	0	0	0	0	0	0	Hsa: Functions as 15-oxo-prostaglandin 13-reductase and acts on 15-oxo-PGE1, 15-oxo-PGE2 and 15-oxo-PGE2-alpha. Has no activity towards PGE1, PGE2 and PGE2-alpha (By similarity). Catalyzes the conversion of leukotriene B4 into its biologically less active metabolite, 12-oxo-leukotriene B4.	Hsa, Ssc	Leukotriene metabolic process-Inflammation
PREDICTED: superoxide dismutase [Cu-Zn] [Coturnix japonica]	XP_015736733.1	SOD1	107322802	0	0	0	0	0	0	0.27666	0.47226	0.79166	0	0	0	0	0	0	Gga:Destroys radicals which are normally produced within the cells and which are toxic to biological systems.	Hsa, Ssc	Response to stress; homeostasis
Aldo-keto reductase family 1, member B1-like [Gallus gallus] (NP_001265009.1)	NP_001265009.1	AKR1B1L	425137	0	0	0	0	0	0	0.41927	0.33943	0.68279	0	0	0	0	0	0	Gga:ALDOKETO_REDUCTASE_1. 1 hit.	-	Oxidation/reduction process ?
PREDICTED: malate dehydrogenase, mitochondrial [Gallus gallus] (XP_415765.1)	XP_415765.1	MDH2	417517	0	0	0	0	0	0	0.5208	1.6219	0.63763	0	0	0	0	0	0	Hsa:Catalyzes a reversible NAD-dependent dehydrogenase reaction involved in central metabolism and redox homeostasis between organelle compartments.	Hsa, Ssc	Redox homeostasis
Glutathione S-transferase 2 [Gallus gallus]	NP_990421.1	GSTM2	395976	0	0	0	0	0	0	0.5656	0.33077	0.4153	0	0	0	0	0	0	Gga:Conjugation of reduced glutathione to a wide number of exogenous and endogenous hydrophobic electrophiles.	Hsa, Ssc	RX + glutathione = HX + R-S-glutathione.
Triosephosphate isomerase, partial [Anser anser]	CAE45562.1	TPI1	-	0	0	0	0	0	0	0.11034	0	0.34272	0	0	0	0	0	0	Gga:D-glyceraldehyde 3-phosphate = glycerone phosphate.	Hsa, Ssc	Glycolysis, gluconeogenesis
Serum albumin precursor [Gallus gallus] (NP_990592.2)	NP_990592.2	ALB	396197	0	0	0	1.1921	0.1219	0.26182	0.28196	0.34969	0.33961	0	0	0	0	0	0	Gga:Serum albumin, the main protein of plasma, has a good binding capacity for water, Ca2+, Na+, K+, fatty acids, hormones, bilirubin and drugs. Its main function is the regulation of the colloidal osmotic pressure of blood.	Hsa, Ssc	Homeostasis
Hematopoietic prostaglandin D synthase [Gallus gallus]	NP_990342.1	HPGDS	395863	0	0	0	0	0	0	0.84104	0.29012	0.3388	0	0	0	0	0	0	Hsa:Bifunctional enzyme which catalyzes both the conversion of PGH2 to PGD2, a prostaglandin involved in smooth muscle contraction/relaxation and a potent inhibitor of platelet aggregation, and the conjugation of glutathione with a wide range of aryl halides and organic isothiocyanates. Also exhibits low glutathione-peroxidase activity towards cumene hydroperoxide.	Hsa, Ssc	Prostglandin metabolic process
Cytochrome b5 [Gallus gallus]	NP_001001748.1	CYB5A	414798	0	0	0	0	0	0	0.16731	0	0.32206	0	0	0	0	0	0	Gga:Cytochrome b5 is a membrane bound hemoprotein which function as an electron carrier for several membrane bound oxygenases.	Hsa, Ssc	Oxidation/reduction process
PREDICTED: glutathione reductase, mitochondrial [Gallus gallus] (XP_015132113.1)	XP_015132113.1	GSR	771783	0	0	0	0	0	0	0.15962	0.1833	0.30727	0	0	0.098914	0	0	0	Hsa:Maintains high levels of reduced glutathione in the cytosol.	Hsa, Ssc	Cell redox
Fructose-bisphosphate aldolase B [Gallus gallus] (NP_001007978.1)	NP_001007978.1	ALDOB	427308	0	0	0	0	0	0	0.27915	0.24738	0.25371	0	0	0	0	0	0	Gga: D-fructose 1,6-bisphosphate = glycerone phosphate + D-glyceraldehyde 3-phosphate. Glycolyse	Hsa, Ssc	Glycolysis, gluconeogenesis
Glutathione S-transferase [Gallus gallus] (NP_001001777.1)	NP_001001777.1	GSTA3	414896	0	0	0	0	0	0	0.30173	0.18325	0.24365	0	0	0	0	0	0	Gga:Catalyzes the conjugation of GSH to a wide variety of electrophilic alkylating agents. Also involved in the metabolism of lipid hydroperoxides, prostaglandins and leukotriene A4 and in binding of non-substrate hydrophobic ligands such as bile acids, a number of drugs and thyroid hormones. This GST does not exhibit peroxidase activity.	Hsa	Glutathione metabolic process
Annexin A2, partial [Cuculus canorus] (KFO74134.1)	KFO74134.1	ANXA2	104056878	0	0	0	0	0	0	0.34093	0.2512	0.22767	0	0	0	0	0	0	Gga: Calcium-regulated membrane-binding protein whose affinity for calcium is greatly enhanced by anionic phospholipids. It binds two calcium ions with high affinity.	Hsa, Ssc	Bone mineralization
PREDICTED: glutathione S-transferase 2-like [Gallus gallus] (XP_015129713.1)	XP_015129713.1	GST2L	107050492	0	0	0	0	0	0	0.3485	0.16555	0.22197	0	0	0	0	0	0	?	-	?
Superoxide dismutase [Mn], mitochondrial, partial [Columba livia] (EMC85852.1)	EMC85852.1	SOD2	102087765	0	0	0	0	0	0	0.18555	0.21307	0.22077	0	0	0	0	0	0	Gga:Destroys radicals which are normally produced within the cells and which are toxic to biological systems.	Hsa, Ssc	Response to stress; homeostasis
Aspartate aminotransferase, cytoplasmic [Gallus gallus]	NP_990652.1	GOT1	396261	0	0	0	0	0	0	0.11039	0.16431	0.21249	0	0	0	0	0	0	Hsa: Biosynthesis of L-glutamate from L-aspartate or L-cysteine.	Hsa, Ssc	Gluconeogenesis
Hypothetical protein RCJMB04_1j22 [Gallus gallus] (CAG31019.1)	CAG31019.1	CAT	423600	0	0	0	0	0	0	0.12059	0.23341	0.20838	0	0	0	0	0	0	Gga: Occurs in almost all aerobically respiring organisms and serves to protect cells from the toxic effects of hydrogen peroxide.	Hsa, Ssc	Response to stress
Eukaryotic translation initiation factor 6 [Gallus gallus]	NP_001026019.1	EIF6	419140	0	0	0	0	0	0	0	0.106	0.1777	0	0	0	0	0	0	Hsa:Binds to the 60S ribosomal subunit and prevents its association with the 40S ribosomal subunit to form the 80S initiation complex in the cytoplasm. May also be involved in ribosome biogenesis.	Hsa, Ssc	Response to stimuli
PREDICTED: aminoacylase-1 [Gallus gallus]	XP_015148339.1	ACY1	100858836	0	0	0	0	0	0	0.051519	0.12711	0.15415	0	0	0	0	0	0	Hsa: Involved in the hydrolysis of N-acylated or N-acetylated amino acids (except L-aspartate).	Hsa, Ssc	Amino-acid metabolic process
Voltage-dependent anion-selective channel protein 2, partial [Anas platyrhynchos]	EOB04118.1	VDAC2	101791585	0	0	0	0	0	0	0.079958	0	0.15392	0	0	0	0	0	0	Hsa:Forms a channel through the mitochondrial outer membrane that allows diffusion of small hydrophilic molecules. The channel adopts an open conformation at low or zero membrane potential and a closed conformation at potentials above 30-40 mV. The open state has a weak anion selectivity whereas the closed state is cation-selective.	Hsa, Ssc	Anion transport
Aspartate aminotransferase, mitochondrial precursor [Gallus gallus]	NP_990854.1	GOT2	396533	0	0	0	0	0	0	0.07763	0.12309	0.14943	0	0	0	0	0	0	Gga:Catalyzes the irreversible transamination of the L-tryptophan metabolite L-kynurenine to form kynurenic acid (KA). Plays a key role in amino acid metabolism. Important for metabolite exchange between mitochondria and cytosol. May facilitate cellular uptake of long-chain free fatty acids	Hsa, Ssc	Angiogeneis, gluconeogenesis, neutrophile degranulation, hemostasis
PREDICTED: aldo-keto reductase family 1 member B10-like isoform X2 [Meleagris gallopavo]	XP_010712175.1	LOC100545821	100545821	0	0	0	0	0	0	0.067018	0.076959	0.12901	0	0	0	0	0	0	?	-	?
PREDICTED: leukocyte elastase inhibitor isoform X1 [Gallus gallus]	XP_015137679.1	SERPINB1	420894	0	0	0	0	0	0	0	0.063006	0.10562	0	0	0	0	0	0	Hsa:Regulates the activity of the neutrophil proteases elastase, cathepsin G, proteinase-3, chymase, chymotrypsin, and kallikrein-3. Also functions as a potent intracellular inhibitor of granzyme H.	Hsa, Ssc	Neutrophile degranulation
Calreticulin, partial [Gallus gallus] (AAS49610.1)	AAS49610.1	CALR	100859104	0	0	0	0	0	0	0.078228	0.089832	0.096954	0	0	0	0	0	0	Gga: CGRP induces vasodilation. It dilates a variety of vessels including the coronary, cerebral and systemic vasculature. Its abundance in the CNS also points toward a neurotransmitter or neuromodulator role.	Hsa, Ssc	Hormone metabolism
Heat shock protein, partial [Sebastiscus marmoratus] (AFV39664.1)	AFV39664.1	HSPA8	-	0	0	0	0	0	0	0.25621	0.2728	0.096806	0	0	0	0	0	0	Hsa: Molecular chaperone implicated in a wide variety of cellular processes, including protection of the proteome from stress, folding and transport of newly synthesized polypeptides, activation of proteolysis of misfolded proteins and the formation and dissociation of protein complexes.	Hsa, Ssc	Response to stress ?
PREDICTED: fatty acyl-CoA hydrolase precursor, medium chain isoform X1 [Gallus gallus] (XP_015147938.1)	XP_015147938.1	CES1L1	415786	0	0	0	0	0	0	0.086431	0	0.070359	0	0	0	0	0	0	?	-	?
Hypothetical protein N312_00241, partial [Balearica regulorum gibbericeps] (KFO05741.1)	KFO05741.1	PRDX3	104630556	0	0	0	0	0	0	0	0.24898	0	0	0	0	0	0	0	Hsa:Thiol-specific peroxidase that catalyzes the reduction of hydrogen peroxide and organic hydroperoxides to water and alcohols, respectively. Plays a role in cell protection against oxidative stress by detoxifying peroxides	Hsa, Ssc	Cell redox homeostasis
Fatty acid-binding protein, intestinal [Gallus gallus]	NP_001007924.1	FABP2	422678	0	0	0	0	0	0	0.60669	0.19861	0	0	0	0	0	0	0	Gga:FABP are thought to play a role in the intracellular transport of long-chain fatty acids and their acyl-CoA esters. FABP2 is probably involved in triglyceride-rich lipoprotein synthesis. Binds saturated long-chain fatty acids with a high affinity, but binds with a lower affinity to unsaturated long-chain fatty acids. FABP2 may also help maintain energy homeostasis by functioning as a lipid se…	Hsa, Ssc	Digestion-triglyceride catabolic process
Ester hydrolase C11orf54 homolog [Gallus gallus]	NP_001264206.1	C1H11ORF54	419001	0	0	0	0	0	0	0.15246	0.17507	0	0	0	0	0	0	0	Gga: DUF domain.Likely supports the enzymatic activity of an ester hydrolase	-	?
Peptidyl-prolyl cis-trans isomerase A [Gallus gallus]	NP_001159798.1	PPIA	776282	0	0	0	0	0	0	0.14379	0.16512	0	0	0	0	0	0	0	Hsa:PPIases accelerate the folding of proteins. It catalyzes the cis-trans isomerization of proline imidic peptide bonds in oligopeptides.	Hsa, Ssc	Protein folding and neutrophile degranulation
PREDICTED: 3-hydroxybutyrate dehydrogenase type 2 [Gallus gallus]	XP_420669.1	BDH2	422715	0	0	0	0	0	0	0.14521	0.10458	0	0	0	0	0	0	0	Hsa: Dehydrogenase that mediates the formation of 2,5-dihydroxybenzoic acid (2,5-DHBA), a siderophore that shares structural similarities with bacterial enterobactin and associates with LCN2, thereby playing a key role in iron homeostasis and transport. Also acts as a 3-hydroxybutyrate dehydrogenase	Hsa, Ssc	Heme metabolism
Tetraspanin-8 [Gallus gallus]	NP_001186579.1	TSPAN8	417854	0	0	0	0	0	0	0	0.10458	0	0	0	0	0	0	0	Hsa:integrin binding	Hsa, Ssc	Regulation of gene expression
Alpha-enolase isoform X3 [Amazona aestiva] (KQK75878.1)	KQK75878.1	ENO1	-	0	0	0	0	0	0	0.16112	0.10246	0	0	0	0	0	0	0	Gga:2-phospho-D-glycerate = phosphoenolpyruvate + H2O.	Hsa, Ssc	Glycolysis, gluconeogenesis
Transaldolase [Gallus gallus]	NP_001026348.1	TALDO1	423019	0	0	0	0	0	0	0.063454	0.072866	0	0	0	0	0	0	0	Gga:Transaldolase is important for the balance of metabolites in the pentose-phosphate pathway.	Hsa, Ssc	Carbohydrate metabolism
Immunoglobulin Y heavy chain constant region, partial [Gallus gallus]	AHX37590.1	LOC107051274	107051274	0	0	0	0	0	0	0	0.06387	0	0	0	0	0	0	0	?	-	Immune response
Hypothetical protein XELAEV_18021919mg [Xenopus laevis]	OCT83780.1	cat.2.L	380236	0	0	0	0	0	0	0	0.044546	0	0	0	0	0	0	0	?	-	?
Glucose-6-phosphate isomerase [Gallus gallus]	NP_001006128.1	GPI	415783	0	0	0	0	0	0	0	0.043061	0	0	0	0	0	0	0	Hsa:Besides it's role as a glycolytic enzyme, mammalian GPI can function as a tumor-secreted cytokine and an angiogenic factor (AMF) that stimulates endothelial cell motility.	Hsa, Ssc	Glycolysis, gluconeogenesis
Glutathione S-transferase omega-1 [Gallus gallus]	NP_001264304.1	GSTO1	423881	0	0	0	0	0	0	0.089863	0	0	0	0	0	0	0	0	Hsa:Exhibits glutathione-dependent thiol transferase and dehydroascorbate reductase activities.	Hsa, Ssc	Glutathione metabolic process
Elongation factor 2, partial [Corvus brachyrhynchos]	KFO63894.1	EEF2	103621170	0	0	0	0	0	0	0.050004	0	0	0	0	0	0	0	0	Hsa:Catalyzes the GTP-dependent ribosomal translocation step during translation elongation. During this step, the ribosome changes from the pre-translocational (PRE) to the post-translocational (POST) state as the newly formed A-site-bound peptidyl-tRNA and P-site-bound deacylated tRNA move to the P and E sites, respectively. Catalyzes the coordinated movement of the two tRNA molecules, the mRNA …	Hsa, Ssc	Neutrophile degranulation/cell profiferation, response to stress and many stimuli
Rab GDP dissociation inhibitor beta, partial [Columba livia]	EMC89472.1	GDI2	102097032	0	0	0	0	0	0	0.047981	0	0	0	0	0	0	0	0	Hsa:Regulates the GDP/GTP exchange reaction of most Rab proteins by inhibiting the dissociation of GDP from them, and the subsequent binding of GTP to them.	Hsa, Ssc	Neutrophile degranulation/protein transport
Pancreatic lipase, partial [Gallus gallus]	ABC59239.1	PNLIP	423916	0	0	0	0	0	0	0.047643	0	0	0	0	0	0	0	0	Hsa:Triacylglycerol + H2O = diacylglycerol + a carboxylate.	Hsa, Ssc	Intestinal cholesterol absorption; lipid digestion
Aldehyde dehydrogenase, mitochondrial, partial [Anas platyrhynchos]	EOA93789.1	ALDH2	101802897	0	0	0	0	0	0	0.044211	0	0	0	0	0	0	0	0	Hsa: An aldehyde + NAD+ + H2O = a carboxylate + NADH. Ethanol degradation	Hsa, Ssc	Carbohydrate and alcohol metabolic processes
Cognin/prolyl-4-hydroxylase/protein disulfide isomerase, partial [Gallus gallus]	AAA49054.2	P4HB	374091	0	0	0	0	0	0	0.039939	0	0	0	0	0	0	0	0	Gga: This multifunctional protein catalyzes the formation, breakage and rearrangement of disulfide bonds + chaperone protein	Hsa, Ssc	Cell redox homeostasis
Villin-1 [Numida meleagris] (XP_021256177.1)	XP_021256177.1	VIL1	110400548	0	0	0	0	0	0	0.037179	0	0	0	0	0	0	0	0	Gga:Epithelial cell-specific Ca2+-regulated actin-modifying protein that modulates the reorganization of microvillar actin filaments.	Hsa, Ssc	Regulation of cell shape; wound healing
Transketolase, partial [Columba livia]	EMC88798.1	TKT	102090087	0	0	0	0	0	0	0.036095	0	0	0	0	0	0	0	0	Hsa:Catalyzes the transfer of a two-carbon ketol group from a ketose donor to an aldose acceptor, via a covalent intermediate with the cofactor thiamine pyrophosphate.	Hsa, Ssc	Carbohydrate metabolism
PREDICTED: deleted in malignant brain tumors 1 protein-like isoform X1 [Gallus gallus]	XP_015144355.1	LOC101750892	101750892	0	0	0	0	0	0.26129	0	0	0	0	0	0.034372	0	0	0	?	-	?
Phospholipase A2 group IB precursor [Gallus gallus]	NP_001138961.1	PLA2G1B	416980	0	0	0	0	0.57135	0	0	0	0	0	0	0	0	0	0	Hsa:PA2 catalyzes the calcium-dependent hydrolysis of the 2-acyl groups in 3-sn-phosphoglycerides, this releases glycerophospholipids and arachidonic acid that serve as the precursors of signal molecules.	Hsa, Ssc	Defense response
PREDICTED: mucin-5AC [Meleagris gallopavo] (XP_019471615.1)	XP_019471615.1	MUC	723979	0	0	0	0	0.026151	0	0	0	0	0	0	0	0	0	0	Hsa: MUC5AC (54% sequence identity) Gel-forming glycoprotein of gastric and respiratoy tract epithelia that protects the mucosa from infection and chemical damage by binding to inhaled microrganisms and particles that are subsequently removed by the mucocilary system.	Hsa, Ssc	Intestinal homeostasis ?
Immunoglobulin alpha heavy chain [Gallus gallus]	AAB22614.2	-	-	0	0	0	0	0	0	0	0	0	0	0	0.080394	0	0	0		-	Immune response
Immunoglobulin lambda chain variable region, partial [Gallus gallus] (BAA11101.1)	BAA11101.1	-	-	0	0	0	0	0	0	0	0	0	0	0	0.54505	0	0	0		-	Immune response
PREDICTED: neutral ceramidase [Gallus gallus]	XP_015134190.1	ASAH2	423679	0	0	0	0	0	0	0	0	0	0	0	0.060292	0	0	0	Hsa: Hydrolyzes the sphingolipid ceramide into sphingosine and free fatty acid at an optimal pH of 6.5-8.5	Hsa, Ssc	Lipid metabolism
ORF [Gallus gallus]	AAA48996.1	HBBA	396485	3.7881	0	0	0	0	0	0	0	0	0	0	0	0	0	0	Heme binding	-	Involved in oxygen transport to the various peripheral tissues.
Number of proteins (except proteases and peptidases) per compartment per kinetics				1	0	0	3	5	3	48	43	35	4	9	16	8	5	10
Total number of dinstinct proteins (except proteases and peptidases) per compartment (all kinetics included)					1			6			55			9			10			16 with no homolog in Hsa and SSc
Summed emPAI (peptidases/proteases excluded)				3.7881	0	0	1.79977	1.9184	2.18711	12.5592	12.5258	11.6659	1.24694	1.60968	3.78317	1.55578	1.61408	2.979		4 with homologs in Hsa only
Total emPAI per line (all included)				3.7881	2.184	0	7.95537	10.5072	5.07747	14.9702	15.0217	14.117	14.7667	14.7495	13.5294	14.4301	14.3205	14.5778		46 with homologs in both Hsa and Scc
% of abundance				100	0	0	22.6233	18.2579	43.0748	83.8948	83.3847	82.6371	8.44426	10.9135	27.9626	10.7814	11.2711	20.4352
Abbreviations:Gga, Gallus gallus; Hsa, Homo sapiens
In grey: proteins identified in only one digestive compartment; in blue proteins with emPAI value>0
Normalized emPAI >0.650 are in red
