# Supplementary material for: Digestion dynamics in broilers fed rapeseed meal
Source: Sci Rep. 2019 Feb 28;9:3052. doi: 10.1038/s41598-019-38725-1 (PMC6395701; doi:10.1038/s41598-019-38725-1)
Supplement: Supplementary file 3 — Supplementary dataset 2 [file 41598_2019_38725_MOESM3_ESM.xlsx]

## Sheet: Feuil1
Digestion dynamics in broilers fed rapeseed meal. E. Recoules, M. Lessire, V. Labas, MJ. Duclos, L. Combes-Soia, L. Lardic, C. Peyronnet, A. Quinsac, A. Narcy and S. Réhault-Godbert
Supplementary dataset 2. Mass spectrometry analysis of Brassica napus proteins
				Normalized emPAI
Identified Proteins [Brassica napus] (51)	Accession Number	Molecular Weight	Feed	CROP 0	CROP 1h30	CROP 3H	PG 0	PG 1h30	PG 3h	DUO 0	DUO 1h30	DUO 3h	JEJ 0	JEJ 1h30	JEJ 3h	ILE 0	ILE 1h30	ILE 3h	Using Align Sequences Protein BLAST: each sequence aligned to the whole set of sequences	Domains		Functions
PREDICTED: myrosinase-binding protein 2-like isoform X1	XP_013655533.1	42 kDa	0.081646	0	0	0	0	0	0	0	0	0	0.31155	0	0	0.40174	0	0	69% with AAC08051.1	Jacalin	pfam01419	Jacalin-like lectin domain; Proteins containing this domain are lectins.
Myrosinase-binding protein related protein, partial	AAC08051.1	59 kDa	0.12122	0.038348	0.11627	0.04485	0.14503	0	0	0	0	0	0.10649	0	0	0	0.12613	0	69% with XP_013655533.1	Jacalin	pfam01419	Jacalin-like lectin domain; Proteins containing this domain are lectins.
Myrosinase-binding protein	AAC08048.1	99 kDa	0.1119	0.046495	0.12268	0.11624	0.31378	0.68022	0	0.2186	0	0	0.54389	0.39913	0.94854	0.70133	0.83805	0.7823	<46%	Jacalin	pfam01419	Jacalin-like lectin domain; Proteins containing this domain are lectins.
PREDICTED: jacalin-related lectin 36-like	XP_013752513.1	49 kDa	0.083987	0	0	0	0	0	0	0	0	0	0	0	0	0	0	0	None	Jacalin	pfam01419	Jacalin-like lectin domain; Proteins containing this domain are lectins.
Myrosinase, partial	ABQ42337.1	61 kDa	0.056045	0	0	0	0	0	0	0	0	0	0	0	0	0	0	0	38% with NP_001303148.1	Glyco_hydro_1 super family	cl23725	Glycosyl hydrolase family 1
Beta-glucosidase 19 precursor	NP_001303148.1	59 kDa	0.12298	0	0	0	0	0	0	0	0	0	0	0	0	0	0	0	None	Glyco_hydro_1 super family	cl23725	Glycosyl hydrolase family 1;
Cluster of PREDICTED: 12S seed storage protein CRD	XP_013664846.1	49 kDa	0.38471	0.47935	0.36901	0.6401	0.37194	0	0	0	0	0	0	0	0	0	0	0	None	PLN00212 super family	cl28274	Glutelin; Provisional
BnaA08g13680D	CDY14237.1	55 kDa	1.924	1.3837	1.4724	1.6183	1.2203	0.28678	0	1.6983	1.0092	0	2.4243	2.2168	2.4518	2.5098	2.0461	2.4847	87% with AAK07609.1;	PLN00212 super family	cl28274	Glutelin; Provisional
Cruciferin subunit	AAK07609.1	54 kDa	3.1884	3.6061	3.9925	3.9553	2.5879	0.87061	0.31643	4.7848	2.7803	0	4.2851	6.0279	7.5639	4.6408	5.0755	5.1766	87% with CDY14237.1; 59% with CDY22309.1	PLN00212 super family	cl28274	Glutelin; Provisional
BnaA06g36310D/cruciferin precursor	CDY22309.1	51 kDa	1.2281	0.98343	1.138	1.0575	0.85444	0	0	1.2459	0	0	0.93646	0.52444	0	0.90563	0.71559	0.55366	71% with CDX89858.1; 56% with AAK07609.1	PLN00212 super family	cl28274	Glutelin; Provisional
BnaA10g02240D	CDX89858.1	52 kDa	3.9433	3.8894	4.8375	4.0475	3.2898	0.80019	0	3.1612	2.259	0	2.8418	3.3127	2.5968	2.3532	2.8075	3.2825	73% with CDY22309.1	PLN00212 super family	cl28274	Glutelin; Provisional
BnaA09g04300D	CDY19777.1	39 kDa	0.087974	0.058822	0.23929	0.2444	0.35451	0.41448	0	0.37484	0	0	1.1926	0.96874	1.3284	2.2385	2.0562	1.0498	74% with CDX87055.1	MATH	cd00121	MATH (meprin and TRAF-C homology) domain
BnaC09g03700D	CDX87055.1	38 kDa	0.090955	0	0	0	0.13254	0.094475	0	0	0	0	0	0.16929	0	0.44755	0.41109	0	74% with CDY19777.1	MATH	cd00121	MATH (meprin and TRAF-C homology) domain
BnaA03g35720D	CDX82249.1	44 kDa	0.077978	0	0	0	0	0	0	0	0	0	0	0	0	0	0	0	<33%	MATH	cd00121	MATH (meprin and TRAF-C homology) domain
PREDICTED: probable mediator of RNA polymerase II transcription subunit 37c	XP_013648226.1	71 kDa	0.02313	0	0	0	0	0	0	0.20162	0	0	0	0	0	0	0	0	83% with XP_013641680.1	HSP70 super family	cl26953	Hsp70 protein; Hsp70 chaperones help to fold many proteins.
PREDICTED: heat shock 70 kDa protein 5-like	XP_013641680.1	71 kDa	0.023239	0	0	0	0	0	0	0.20259	0.3763	3.4677	0	0	0	0	0	0	83% with XP_013648226.1	HSP70 super family	cl26953	Hsp70 protein; Hsp70 chaperones help to fold many proteins.
PREDICTED: napin-like	XP_013746924.1	20 kDa	0.082754	0.38339	0.27926	0.22767	0.39239	0.91358	1.4688	0	0	0	0	0	0	0	0	0	86% with XP_013681845.1	AAI_SS	cd00261	AAI_SS: Alpha-Amylase Inhibitors (AAIs) and Seed Storage (SS) Protein subfamily
PREDICTED: napin embryo-specific-like	XP_013681845.1	21 kDa	0.080059	0.2706	0.076792	0.13513	0.37669	0.6073	0.8718	0	0	0	0	0	0	0	0	0	87% with XP_013746924.1	AAI_SS	cd00261	AAI_SS: Alpha-Amylase Inhibitors (AAIs) and Seed Storage (SS) Protein subfamily
Napin large chain L2A=calmodulin antagonist/calcium-dependent protein kinase substrate	AAB37416.1	10 kDa	0.97115	2.4816	1.7213	0.93308	1.5627	2.7561	6.0197	3.1918	6.8189	0	0	0	0	0	0	0	90% with XP_013746924.1; 89% with AAB37418.1; 83% with XP_013681845.1	AAI_SS	cd00261	AAI_SS: Alpha-Amylase Inhibitors (AAIs) and Seed Storage (SS) Protein subfamily
Napin large chain L2C=calmodulin antagonist/calcium-dependent protein kinase substrate	AAB37418.1	10 kDa	1.1129	2.2525	1.5918	2.6344	3.1355	5.1807	8.3722	0.72714	0	0	0	0	0	0	0	0	97% with XP_013746924.1; 89% with AAB37416.1; 91% with XP_013681845.1	AAI_SS	cd00261	AAI_SS: Alpha-Amylase Inhibitors (AAIs) and Seed Storage (SS) Protein subfamily
BnaA08g15380D	CDY24772.1	62 kDa	0.11553	0.017847	0	0	0	0	0	0	0	0	0	0	0	0	0	0	None	Cupin_1	pfam00190	Cupin;This family contains 11S and 7S plant seed storage proteins, and germins.
BnaA07g13950D	CDY04569.1	52 kDa	0.31838	0.21288	0.21454	0.21081	0.13016	0	0	0	0	0	0	0	0	0	0	0	None	Cupin_1	smart00835	Cupin;This family contains 11S and 7S plant seed storage proteins, and germins.
BnaA01g24560D	CDY34239.1	55 kDa	0.13263	0.088682	0.092583	0.075479	0.12345	0	0	0	0	0	0	0	0	0	0	0	96% with XP_013641965.1	Cupin_1	smart00835	Cupin;This family contains 11S and 7S plant seed storage proteins, and germins.
PREDICTED: provicilin-like	XP_013641965.1	55 kDa	0.13263	0.064538	0.059907	0.04884	0.058131	0	0	0	0	0	0	0	0	0	0	0	96% with CDY34239.1	Cupin_1	smart00835	Cupin;This family contains 11S and 7S plant seed storage proteins, and germins.
BnaC09g48200D	CDX99015.1	47 kDa	0	0.048907	0.033894	0.088831	0.068079	0	0	0	0	0	0	0	0	0	0	0	None	pepsin_retropepsin_like super family	cl11403	Cellular and retroviral pepsin-like aspartate proteases, found in mammals, plants, fungi and bacteria.
BnaC04g48420D	CDY14845.1	68 kDa	0.049712	0	0	0	0	0	0	0	0	0	0	0	0	0	0	0	None	Neuromodulin_N super family	cl26511	Gap junction protein N-terminal region
PREDICTED: putative lactoylglutathione lyase	XP_013657455.1	32 kDa	0.11032	0	0.10582	0.086271	0	0	0	0	0	0	0	0	0	0	0	0	None	PLN02300	PLN02300	Lactoylglutathione lyase, involved in methylglyoxal detoxification
BnaA08g24270D	CDY21098.1	41 kDa	0.18245	0	0	0	0	0	0	0	0	0	0	0	0	0	0	0	None	PLN02358	PLN02358	glyceraldehyde-3-phosphate dehydrogenase
PREDICTED: superoxide dismutase [Mn] 2, mitochondrial	XP_013663290.1	27 kDa	0.20942	0.087863	0.12604	0.10276	0	0	0	0	0	0	0	0	0	0	0	0	None	Sod_Fe_C super family	cl27368	Iron/manganese superoxide dismutases, catalyze the conversion of superoxide radicals to hydrogen peroxide and molecular oxygen
BnaA09g00870D	CDY22058.1	24 kDa	0.23976	0	0	0	0	0	0	0	0	0	0	0	0	0	0	0	None	GST_N_Phi	cd03053	GST_N family, Class Phi subfamily; composed of plant-specific class Phi GSTs.They are primarily responsible for herbicide detoxification and are highly reactive toward chloroacetanilide and thiocarbamate herbicides.
PREDICTED: uncharacterized protein LOC106386443	XP_013681750.1	28 kDa	0.48948	0.40678	0.36764	0.29972	0	0	0	0	0	0	0	0	0	0	0	0	None	DUF1264	pfam06884	Protein of unknown function (DUF1264)
PREDICTED: phylloplanin-like	XP_013663791.1	15 kDa	0.60457	0.27172	0.38979	0.31778	0.5627	0.88062	0.55417	1.0378	3.9441	16.391	0.41916	0.42655	1.0608	0	0	0	None	Pollen_Ole_e_I super family	cl03128	Pollen proteins Ole e I like;
BnaC01g26830D	CDY17559.1	31 kDa	0.62016	0.035569	0	0	0	0	0	0	0	0	0	0	0	0	0	0	None	SDR_c1	cd05355	Classical (c) SDR, subgroup 1
Acyl-binding/lipid-transfer protein isoform III, AB/LTP III	AAB33170.1	9 kDa	0.78637	0.84303	0.42144	0.98596	1.1735	2.7323	0	0	0	0	0	0	0	0	0	0	None	nsLTP1	cd01960	nsLTP1: Non-specific lipid-transfer protein type 1 (nsLTP1) subfamily. Plant nsLTPs are small, soluble proteins that facilitate the transfer of fatty acids, phospholipids, glycolipids, and steroids between membranes. In addition to lipid transport and assembly, nsLTPs also play a key role in the defense of plants against pathogens.
Rapeseed trypsin inhibitor 3	CAJ44307.1	11 kDa	0.38378	0.1103	0.15823	0.129	0.15354	0.35747	0	0.70287	2.6711	0	1.4645	0.64057	1.5931	0.81169	0.74557	2.1064	None	Toxin_3	pfam00537	Scorpion toxin-like domain; This family contains both neurotoxins and plant defensins and small inhibitors
PREDICTED: putative phosphatidylglycerol/phosphatidylinositol transfer protein DDB_G0282179	XP_013714672.1	16 kDa	0	0	0	0	0.097181	0.49928	0.52675	0	0	0	0.39842	0.89467	0	0.51375	1.0413	1.2646	None	PG-PI_TP	cd00917	The phosphatidylinositol/phosphatidylglycerol transfer protein (PG/PI-TP) has has been shown to bind phosphatidylglycerol and phosphatidylinositol
GDSL esterase/lipase At1g54020-like precursor	NP_001302825.1	42 kDa	0.082675	0.15561	0.40391	0.38631	0.27069	0.38764	0	0.35177	0	0	1.1098	0.79899	0	2.072	1.3144	1.2774	None	SGNH_hydrolase super family	cl01053	SGNH_hydrolase, or GDSL_hydrolase, is a diverse family of lipases and esterases. The tertiary ...
PREDICTED: trypsin inhibitor DE-3-like	XP_013713143.1	24 kDa	1.6046	1.6415	1.5283	1.4727	2.484	2.3973	1.729	1.9596	0	0	3.825	3.4793	2.3155	2.263	2.6816	1.8811	None	Kunitz_legume	pfam00197	Trypsin and protease inhibitor;
Protein number per compartment			37	25	24	24	23	16	8	14	7	2	13	12	8	12	12	10
Protein number per compartment/kinetics (without redundancies)			27	17	17	17	15	10	5	9	6	2	9	8	6	8	8	7
Protein number per compartment				19			15			9			9			8
Number of specific proteins per compartment per kinetics			N/A	4	3	3	0	0	0	1	1	1	0	0	0	0	0	0
Number of compartment-specific proteins (in grey)			4	5			0			1			0			0
